# Supplementary material for: Temporal Analysis of Pharmaceuticals as Emerging Contaminants in Surface Water and Wastewater Samples: A Case Study
Source: J Xenobiot. 2024 Jul 3;14(3):873–92. doi: 10.3390/jox14030048 (PMC11270430; doi:10.3390/jox14030048)
Supplement: Supplementary file 1 [file jox-14-00048-s001.zip]

Archive with 1 entries (1 files):
- jox-2952777-supplementary.pdf
